# Supplementary material for: Machine Learning Framework for Conotoxin Class and Molecular Target Prediction
Source: Toxins (Basel). 2024 Nov 3;16(11):475. doi: 10.3390/toxins16110475 (PMC11598409; doi:10.3390/toxins16110475)
Supplement: Supplementary file 1 [file toxins-16-00475-s001.zip]

Archive with 2 entries (2 files):
- File S1.xlsx
- toxins-3181895-supplementary .pdf
