# Supplementary material for: Machine Learning Framework for Conotoxin Class and Molecular Target Prediction
Source: Toxins (Basel). 2024 Nov 3;16(11):475. doi: 10.3390/toxins16110475 (PMC11598409; doi:10.3390/toxins16110475)
Supplement: Supplementary file 1 [file toxins-16-00475-s001.zip › File S1.xlsx]

## Sheet: alpha
	pdb	PeptideName	class	SuperFamily	SEQ
1	1a0m	ALPHA-CONOTOXIN [TYR15]-EPI	alpha	A superfamily	GCCSDPRCNMNNPDYCn
2	1akg	ALPHA-CONOTOXIN PNIB	alpha	A superfamily	GCCSLPPCALSNPDYCn
3	1b45	ALPHA-CNIA	alpha	A superfamily	GRCCHPACGKYYSCn
4	1cnl	PROTEIN (ALPHA-CONOTOXIN IMI)	alpha	A superfamily	GCCSDPRCAWRCn
5	1dg2	A-CONOTOXIN AUIB	alpha	A superfamily	GCCSYPPCFATNPDCn
6	1e74	ALPHA-CONOTOXIN IM1(R11E)	alpha	A superfamily	GCCSDPRCAWECn
7	1e75	ALPHA-CONOTOXIN IM1(R7L)	alpha	A superfamily	GCCSDPLCAWRCn
8	1e76	ALPHA-CONOTOXIN IM1(D5N)	alpha	A superfamily	GCCSNPRCAWRCn
9	1g2g	ALPHA-CONOTOXIN IMI	alpha	A superfamily	GCCSDPRCAWRC
10	1hje	ALPHA-CONOTOXIN SI	alpha	A superfamily	ICCNPACGPKYSC
11	1im1	ALPHA-CONOTOXIN IM1	alpha	A superfamily	GCCSDPRCAWRC
12	1imi	PROTEIN (ALPHA-CONOTOXIN IMI)	alpha	A superfamily	GCCSDPRCAWRCn
13	1k64	ALPHA-CONOTOXIN EI	alpha	A superfamily	RDhCCYHPTCNMSNPQICn
14	1mii	PROTEIN (ALPHA CONOTOXIN MII)	alpha	A superfamily	GCCSNPVCHLEHSNLCn
15	1mtq	ALPHA-CONOTOXIN GID	alpha	A superfamily	IRDcCCSNPACRVNNhHVC
16	1mxn	ALPHA-CONOTOXIN AUIB	alpha	A superfamily	GCCSYPPCFATNPDCn
17	1mxp	ALPHA-CONOTOXIN AUIB	alpha	A superfamily	GCCSYPPCFATNPDCn
18	1not	GI ALPHA CONOTOXIN	alpha	A superfamily	ECCNPACGRHYSCn
19	1pen	ALPHA-CONOTOXIN PNIA	alpha	A superfamily	GCCSLPPCAANNPDYCn
20	1pqr	ALPHA-A-CONOTOXIN EIVA	alpha	A superfamily	GCCGPYhNAACHhCGCKVGRhhYCDRhSGGn
21	1qmw	ALPHA-CONOTOXIN SI	alpha	A superfamily	ICCNPACGPKYSC
22	1qs3	DES-GLU1-[CYS3ALA]-DES-CYS13-ALPHA CONOTOXIN GI	alpha	A superfamily	CANPACGRHYSn
23	1ul2	ALPHA-CONOTOXIN GIC	alpha	A superfamily	GCCSHPACAGNNQHICn
24	1xga	ALPHA-CONOTOXIN GI	alpha	A superfamily	ECCNPACGRHYSCn
25	1xgb	ALPHA-CONOTOXIN GI	alpha	A superfamily	ECCNPACGRHYSCn
26	1xgc	ALPHA-CONOTOXIN GI	alpha	A superfamily	ECCNPACGRHYSCn
27	1zlc	ALPHA-CONOTOXIN PIA	alpha	A superfamily	RDPCCSNPVCTVHNPQICn
28	2ajw	ALPHA-CONOTOXIN MII	alpha	A superfamily	GCCSNPVCHLEHSNLCGGAAGG
29	2ak0	ALPHA-CONOTOXIN MII	alpha	A superfamily	GCCSNPVCHLEHSNLCGAGGAAG
30	2bc7	ALPHA-CONOTOXIN IMI	alpha	A superfamily	GXCSDPRXAWRC
31	2bc8	ALPHA-CONOTOXIN IMI	alpha	A superfamily	GXXSDPRXAWRX
32	2br8	SOLUBLE ACETYLCHOLINE RECEPTOR	alpha	A superfamily	GCCSLPPCALNNPKYCn
33	2byp	SOLUBLE ACETYLCHOLINE RECEPTOR	alpha	A superfamily	GCCSDPRCAWRX
34	2c9t	SOLUBLE ACETYLCHOLINE RECEPTOR	alpha	A superfamily	GCCSDPRCAWRC
35	2fqc	ALPHA/KAPPA-CONOTOXIN PL14A	alpha	J superfamily	FPRPRICNLACRAGIGHKYPFCHCRn
36	2fr9	ALPHA-CONOTOXIN GI	alpha	A superfamily	ECCNPACGRHYXC
37	2frb	ALPHA-CONOTOXIN GIA	alpha	A superfamily	ECCXPACGRHYSC
38	2gcz	ALPHA-CONOTOXIN OMIA	alpha	A superfamily	GCCSHPACNVNNPHICGn
39	2h8s	ALPHA-CONOTOXIN VC1A	alpha	A superfamily	GCCSDPRCNYDHPEICn
40	2i28	ALPHA-CONOTOXIN BUIA	alpha	A superfamily	GCCSTPPCAVLYCn
41	2igu	ALPHA-CONOTOXIN IMI	alpha	A superfamily	GCCSDPRCAWRC
42	2juq	ALPHA-CONOTOXIN RGIA	alpha	A superfamily	GCCSDVRCRYRCR
43	2jur	ALPHA-CONOTOXIN RGIA	alpha	A superfamily	GCCSEPRCRYRCR
44	2jus	ALPHA-CONOTOXIN RGIA	alpha	A superfamily	GCCSDPRCRWRCR
45	2jut	ALPHA-CONOTOXIN RGIA	alpha	A superfamily	GCCSDPRCRYRCR
46	2lz5	CONOTOXIN_TXIB	alpha	A superfamily	GCCSDPPCRNKHPDLCn
47	2m3i	ALPHA-CONOTOXIN	alpha	A superfamily	GCCSHPVCSAMSPICn
48	2md6	ALPHA CONOTOXIN LO1A	alpha	A superfamily	EGCCSNPACRTNHPEVCD
49	2mdq	ALPHA-CONOTOXIN-LIKE	alpha	A superfamily	GCCSHPACNVDHPEICn
50	2mfx	ALPHA-CONOTOXIN VC1A	alpha	A superfamily	GCSDPRNYDHPEICn
51	2mfy	ALPHA-CONOTOXIN VC1A	alpha	A superfamily	GCSDPRNYDHPEICn
52	2mg6	ALPHA-CONOTOXIN VC1A	alpha	A superfamily	GCSDPRCNYDHPEIn
53	2moa	ALPHA-CONOTOXIN IMI	alpha	A superfamily	GXASDPRCAWRCn
54	2mto	ALPHA-CONOTOXIN RGIA	alpha	A superfamily	GCSDPRRYRCR
55	2mtt	DICARBA ANALOGUES OF ALPHA-CONOTOXIN RGIA	alpha	A superfamily	GCSDPRCRYRR
56	2mtu	DICARBA ANALOGUES OF ALPHA-CONOTOXIN RGIA	alpha	A superfamily	GCSDPRCRYRR
57	2n07	ALPHA-CONOTOXIN VC1A	alpha	A superfamily	GHCSDPRFNYDHPEICGGAAGG
58	2nav	EXENDIN-4, ALPHA/KAPPA-CONOTOXIN PL14A CHIMERA	alpha	A superfamily	HGEGTFTSDCSKQCEEGIGHKYPFCHCRn
59	2naw	EXENDIN-4, ALPHA/KAPPA-CONOTOXIN PL14A CHIMERA	alpha	A superfamily	HGEGTFTSDLSKQMEEEAVRCFIECLKGIGHKYPFCHCR
60	2nay	CONOTOXIN BT1.8	alpha	A superfamily	GCCSNPACILNNPNQCn
61	2ns3	ALPHA-CONOTOXIN BUIA	alpha	A superfamily	GCCSTPPCAVLYCn
62	2uz6	SOLUBLE ACETYLCHOLINE RECEPTOR	alpha	A superfamily	GCCSRPPCILNNPDLC
63	4b1q	CONOTOXIN CCTX	alpha	A superfamily	AhWLVPSQITTCCGYNhGTMChSCMCTNTC
64	4ttl	ALPHA-CONOTOXIN VC1A	alpha	A superfamily	GCCXXXXPRCNYDHPXXICGGAAGG
65	5jme	SOLUBLE ACETYLCHOLINE RECEPTOR	alpha	A superfamily	GCCSHPACSVNHPELCn
66	5t6t	CHI-CONOTOXIN-LIKE PNMRCL-013	alpha	A superfamily	STCCGYRMCVPCn
67	5t90	ACETYLCHOLINE-BINDING PROTEIN	alpha	A superfamily	SGCCSNPACRVNNPCn
68	5ug3	ALPHA-CONOTOXIN GID	alpha	A superfamily	IRDECCSNPVCRVNNhHVC
69	5ug5	ALPHA-CONOTOXIN GID	alpha	A superfamily	IRDECCSNPACRYNNhHVC
70	5xgl	SOLUBLE ACETYLCHOLINE RECEPTOR	alpha	A superfamily	GCCSHPACNVDHPEICn
71	6cgx	ALPHA-CONOTOXIN VC1A	alpha	A superfamily	GCCSDPRCNYAHPAICGGAAGG
72	6ota	ALPHA-CONOTOXIN TXIA	alpha	A superfamily	GCCSRPPCIANNPDLC
73	6otb	ALPHA-CONOTOXIN S2	alpha	A superfamily	GCCCNPACGPNYGCGTSCS
74	6ovj	ALPHA-CONOTOXIN S2	alpha	A superfamily	ICCNPACGPNYGC
75	6vy7	CONOTOXIN MIIIB	alpha	A superfamily	MCCGEGSSCPKYFRNSQICHCCn
76	7edk	CONOTOXIN BT14.16	alpha	A superfamily	GDCKPCMHPDCRFNPGRCR
77	7knn	ALPHA-CONOTOXIN VC1A	alpha	A superfamily	GCSDPRNYDHPEIC
78	7l7a	NUXVA	alpha	A superfamily	GCCPAPLTCHCVIY
79	7lqr	ALPHA-CONOTOXIN CIC	alpha	A superfamily	ASGADTCCSNPACQVQHSDLC
80	7lqs	ALPHA-CONOTOXIN CIC	alpha	A superfamily	CCSNPACQVQHSDLC
81	7n0t	ALPHA-CONOTOXIN EPI	alpha	A superfamily	GCCSDPRCNMNNPDYC
82	7n1z	ALPHA-CONOTOXIN PNIA	alpha	A superfamily	GCCSLPPCAANNPDXCn
83	7n20	ALPHA-CONOTOXIN ANIB	alpha	A superfamily	GGCCSHPACAANNQDXCn
84	7n21	ALPHA-CONOTOXIN ANIB	alpha	A superfamily	GGCCSHPACAANNQDXC
85	7n22	ALPHA-CONOTOXIN ANIB	alpha	A superfamily	GGCCSHPACAANNQDYCn
86	7n23	ALPHA-CONOTOXIN ANIB	alpha	A superfamily	GGCCSHPACAANNQDYC
87	7n24	ALPHA-CONOTOXIN EPI	alpha	A superfamily	GCCSDPRCNMNNPDXCn
88	7n25	ALPHA-CONOTOXIN EPI-OH	alpha	A superfamily	GCCSDPRCNMNNPDXC
89	7n26	ALPHA-CONOTOXIN EPI	alpha	A superfamily	GCCSDPRCNMNNPDYCn
90	bmr20002	RgIA	alpha	A superfamily	GCCSDPRCRYRCR
91	bmr20033	IMI	alpha	A superfamily	GXCSDPRXAWRCn
92	bmr20107	IMI	alpha	A superfamily	GCCSDPRCLYCn
93	bmr20114	FI	alpha	A superfamily	GCCEIPACIMNNPDYCn
94	bmr20126	VC1.2	alpha	A superfamily	GCCSNPACMVNNPQICn
95	bmr21006	IMI	alpha	A superfamily	GCSDPRCAWRCn
96	bmr21007	IMI	alpha	A superfamily	GCSDPRCAWRCn
97	bmr21014	LT14.1	alpha	A superfamily	MCPPLCKPSCTNCn
98	bmr21015	PU14.1	alpha	A superfamily	DCPPHPVPGMHKCVCLKTC

## Sheet: mu
	pdb	PeptideName	class	SuperFamily	SEQ
1	1ag7	CONOTOXIN GS	mu	M superfamily	ACSGRGSRChhQCCMGLRCGRGNPQKCIGAHcDV
2	1gib	MU-CONOTOXIN GIIIB	mu	M superfamily	RDCCThhRKCKDRRCKhMKCCA
3	1q2j	MU-CONOTOXIN SMIIIA	mu	M superfamily	pRCCNGRRGCSSRWCRDHSRCC
4	1r9i	MU-CONOTOXIN PIIIA	mu	M superfamily	pRLCCGFhKSCRSRQCKhHRCX
5	1rmk	MU-O-CONOTOXIN MRVIB	mu	M superfamily	ACSKKWEYCIVPILGFVYCCPGLICGPFVCV
6	1tcg	MU-CONOTOXIN GIIIA	mu	M superfamily	RDCCThhKKCKDRQCKhQRCCAn
7	1tch	MU-CONOTOXIN GIIIA	mu	M superfamily	RDCCThhKKCKDAQCKhQRCCAn
8	1tcj	MU-CONOTOXIN GIIIA	mu	M superfamily	RDCCThhKKCKDRQCKhQRCCA
9	1tck	MU-CONOTOXIN GIIIA	mu	M superfamily	RDCCThhKKCKDAQCKhQRCCA
10	2efz	M CONOTOXIN MR3.4	mu	M superfamily	VCCPFGGCHELCYCCD
11	2lo9	MU-CONOTOXIN BUIIIB	mu	M superfamily	VGERCCKNGKRGCGRWCRDHSRCCn
12	2loc	MU-CONOTOXIN BUIIIB	mu	M superfamily	VXERCCKNGKRGCGRWCRDHSRCCn
13	2lu6	MIDI PEPTIDE DESIGNED BASED ON M-CONOTOXINS	mu	M superfamily	CNCSRWARDHSRCC
14	2lxg	MU-CONOTOXIN KIIIA	mu	M superfamily	CCNCSSKWCRDHSRCCn
15	2m61	CONOTOXIN AR1446	mu	M superfamily	CCRLACGLGCHhCCn
16	2mw7	MO3964	mu	M superfamily	DGECGDKDEPCCGRPDGAKVCNDPWVCILTSSRCENP
17	2n7f	MUO-CONOTOXIN MFVIA	mu	M superfamily	RDCQEKWEYCIVPILGFVYCCPGLICGPFVCV
18	2yen	MU-CONOTOXIN CNIIIC	mu	M superfamily	pGCCNGPKGCSSKWCRDHARCCn
19	2yyf	M-CONOTOXIN MR12	mu	I2 superfamily	DWEYHAHPKhNSXWT
20	6bx9	CONOTOXIN	mu	M superfamily	CCTALCSRYHCLPCC
21	6j8e	SODIUM CHANNEL SUBUNIT BETA-2	mu	M superfamily	CCNCSSKWCXXDHSRCC
22	6mjd	ARG-ASP-CYS-CYS-THR-HYP-HYP-LYS-LYS-CYS-LYS-ASP-ARG-ARG-	mu	M superfamily	RDCCThhKKCKDRRCKhLKCCAn
23	6x8r	SXIIIC PEPTIDE	mu	M superfamily	RGCCNGRGGCSSRWCRDHARCCn
24	7sav	MU-CONOTOXIN KIIIA	mu	M superfamily	CCNCSSKWCRDHSRCC
25	7saw	MU-CONOTOXIN KIIIA	mu	M superfamily	CCNCSSKWCRDHSRCC
26	bmr20023	SIIIA	mu	M superfamily	pNCCNGGCSSKWCRDHARCCn
27	bmr20024	TIIIA-LIKE	mu	M superfamily	RHGCCKGhKGCSSRECRhQHCCn
28	bmr20025	SIIIA	mu	M superfamily	pNCCNGGCSSKWCRDHARCCn
29	bmr20049	KIIIA	mu	M superfamily	ACNCSSKWARDHSRCCn

## Sheet: omega
	pdb	PeptideName	class	SuperFamily	SEQ
1	1cnn	OMEGA-CONOTOXIN MVIIC	omega	O superfamily	CKGKGAPCRKTMYDCCSGSCGRRGKC
2	1dw4	OMEGA-CONOTOXIN MVIIA	omega	O superfamily	CKGKGAKCSRLMYDCCTGSCRSGKCn
3	1dw5	OMEGA-CONOTOXIN MVIIA	omega	O superfamily	CKGKGAKCSRLMYDCCTGSCRSGKC
4	1f3k	OMEGA-CONOTOXIN TXVII	omega	O superfamily	CKQADEPCDVFSLDCCTGICLGVCMW
5	1feo	OMEGA-CONOTOXIN MVIIA-GLY	omega	O1 superfamily	CKGKGAKCSRLMYDCCTGSCRSGKCG
6	1fyg	OMEGA CONOTOXIN SO3	omega	O superfamily	CKAAGKPCSRIAYNCCTGSCRSGKC
7	1mvi	MVIIA	omega	O1 superfamily	CKGKGAKCSRLMYDCCTGSCRSGKC
8	1mvj	SVIB	omega	O1 superfamily	CKLKGQSCRKTSYDCCSGSCGRSGKCn
9	1omc	OMEGA-CONOTOXIN GVIA	omega	O superfamily	CKShGSSCShTSYNCCRSCNhYTKRCYn
10	1omg	OMEGA-CONOTOXIN MVIIA	omega	O superfamily	CKGKGAKCSRLMYDCCTGSCRSGKC
11	1omn	OMEGA-CONOTOXIN M VII C (M SEVEN C)	omega	O superfamily	CKGKGAPCRKTMYDCCSGSCGRRGKCn
12	1tr6	OMEGA-CONOTOXIN GVIA	omega	O superfamily	CKShGSSCSKTSYNCCRSCNhYTKRCYn
13	1tt3	OMEGA-CONOTOXIN MVIIA	omega	O superfamily	CKGKGAKCSKLMYDCCTGSCRSGKCn
14	1ttk	OMEGA-CONOTOXIN MVIIA	omega	O superfamily	CKGKGAKCSRLMYDCCTGSCRSGKCn
15	1ttl	OMEGA-CONOTOXIN GVIA	omega	O superfamily	CKShGSSCShTSYNCCRSCNhYTKRCY
16	1v4q	OMEGA-CONOTOXIN MVIIC	omega	O superfamily	CKGKGAPCRKTMYDCCKGRCGRRGRCn
17	2cco	OMEGA-CONOTOXIN GVIA	omega	O superfamily	CKShGSSCShTSYNCCRSCNhYTKRCYn
18	2km9	OMEGA_CONOTOXIN-FVIA	omega	O superfamily	CKGTGKSCSRIAYNCCTGSCRSGKC
19	5znu	OMEGA-CONOTOXIN-LIKE BU8	omega	O superfamily	CKRKGSSCRRTSYDCCTGSCRNGKCn
20	6ceg	CONOTOXIN MOVIB	omega	O superfamily	CKPhGSKCShSMRDCCTTCISYTKRCRKYY
21	bmr21060	Eb1.6	omega	A superfamily	GCCSNPACMLKNPNLC
	1eyo

## Sheet: nAchR
	pdb	PeptideName	class	SuperFamily	Target	TargetClass	SEQ
1	1a0m	ALPHA-CONOTOXIN [TYR15]-EPI	alpha	A superfamily	alpha-3-beta-2/CHRNA3-CHRNB2 and alpha-3-beta-4/CHRNA3-CHRNB4	nAChR	GCCSDPRCNMNNPDYCn
2	1akg	ALPHA-CONOTOXIN PNIB	alpha	A superfamily	mammalian nAChRs (alpha-7 > alpha-3/beta-2)	nAChR	GCCSLPPCALSNPDYCn
3	1b45	ALPHA-CNIA	alpha	A superfamily	α7-homopentamer (nAChR)	nAChR	GRCCHPACGKYYSCn
4	1cnl	PROTEIN (ALPHA-CONOTOXIN IMI)	alpha	A superfamily	α7-homopentamer (nAChR)	nAChR	GCCSDPRCAWRCn
5	1dg2	A-CONOTOXIN AUIB	alpha	A superfamily	α3β4 (nAChR)	nAChR	GCCSYPPCFATNPDCn
6	1e74	ALPHA-CONOTOXIN IM1(R11E)	alpha	A superfamily	α7-homopentamer (nAChR)	nAChR	GCCSDPRCAWECn
7	1e75	ALPHA-CONOTOXIN IM1(R7L)	alpha	A superfamily	α7-homopentamer (nAChR)	nAChR	GCCSDPLCAWRCn
8	1e76	ALPHA-CONOTOXIN IM1(D5N)	alpha	A superfamily	α7-homopentamer (nAChR)	nAChR	GCCSNPRCAWRCn
9	1g2g	ALPHA-CONOTOXIN IMI	alpha	A superfamily	nAChR (alpha-3-beta-2)	nAChR	GCCSDPRCAWRC
10	1hje	ALPHA-CONOTOXIN SI	alpha	A superfamily	muscular nAChRs alpha-1/gamma and alpha-1/delta subunits.	nAChR	ICCNPACGPKYSC
11	1im1	ALPHA-CONOTOXIN IM1	alpha	A superfamily	nAChR	nAChR	GCCSDPRCAWRC
12	1imi	PROTEIN (ALPHA-CONOTOXIN IMI)	alpha	A superfamily	α7-homopentamer (nAChR)	nAChR	GCCSDPRCAWRCn
13	1k64	ALPHA-CONOTOXIN EI	alpha	A superfamily	α1/δ (nAChR)	nAChR	RDhCCYHPTCNMSNPQICn
14	1mii	PROTEIN (ALPHA CONOTOXIN MII)	alpha	A superfamily	α3β2 (nAChR)	nAChR	GCCSNPVCHLEHSNLCn
15	1mtq	ALPHA-CONOTOXIN GID	alpha	A superfamily	alpha-3-beta-2/CHRNA3-CHRNB2 nAChRs	nAChR	IRDcCCSNPACRVNNhHVC
16	1mxn	ALPHA-CONOTOXIN AUIB	alpha	A superfamily	α3/β4 (nAChR)	nAChR	GCCSYPPCFATNPDCn
17	1mxp	ALPHA-CONOTOXIN AUIB	alpha	A superfamily	α3/β4 (nAChR)	nAChR	GCCSYPPCFATNPDCn
18	1not	GI ALPHA CONOTOXIN	alpha	A superfamily	nAChR	nAChR	ECCNPACGRHYSCn
19	1pen	ALPHA-CONOTOXIN PNIA	alpha	A superfamily	mammalian alpha-3-beta-2/CHRNA3-CHRNB2	nAChR	GCCSLPPCAANNPDYCn
20	1pqr	ALPHA-A-CONOTOXIN EIVA	alpha	A superfamily	α1/δ or α1/γ	nAChR	GCCGPYhNAACHhCGCKVGRhhYCDRhSGGn
21	1qmw	ALPHA-CONOTOXIN SI	alpha	A superfamily	nAChR alpha-1/gamma and alpha-1/delta	nAChR	ICCNPACGPKYSC
22	1qs3	DES-GLU1-[CYS3ALA]-DES-CYS13-ALPHA CONOTOXIN GI	alpha	A superfamily	α1/δ nAChR	nAChR	CANPACGRHYSn
23	1ul2	ALPHA-CONOTOXIN GIC	alpha	A superfamily	α3β2	nAChR	GCCSHPACAGNNQHICn
24	1xga	ALPHA-CONOTOXIN GI	alpha	A superfamily	α1/δ nAChR	nAChR	ECCNPACGRHYSCn
25	1xgb	ALPHA-CONOTOXIN GI	alpha	A superfamily	α1/δ nAChR	nAChR	ECCNPACGRHYSCn
26	1xgc	ALPHA-CONOTOXIN GI	alpha	A superfamily	α1/δ nAChR	nAChR	ECCNPACGRHYSCn
27	1zlc	ALPHA-CONOTOXIN PIA	alpha	A superfamily	α6/α3β2β3 nAChR	nAChR	RDPCCSNPVCTVHNPQICn
28	2ajw	ALPHA-CONOTOXIN MII	alpha	A superfamily	alpha-6/alpha-3-beta-2-beta-3 nAChRs	nAChR	GCCSNPVCHLEHSNLCGGAAGG
29	2ak0	ALPHA-CONOTOXIN MII	alpha	A superfamily	alpha-6/alpha-3-beta-2-beta-3 nAChRs	nAChR	GCCSNPVCHLEHSNLCGAGGAAG
30	2bc7	ALPHA-CONOTOXIN IMI	alpha	A superfamily	α7	nAChR	GXCSDPRXAWRC
31	2bc8	ALPHA-CONOTOXIN IMI	alpha	A superfamily	α7	nAChR	GXXSDPRXAWRX
32	2br8	SOLUBLE ACETYLCHOLINE RECEPTOR	alpha	A superfamily	mammalian alpha-3-beta-2/CHRNA3-CHRNB2	nAChR	GCCSLPPCALNNPKYCn
33	2byp	SOLUBLE ACETYLCHOLINE RECEPTOR	alpha	A superfamily	neuronal alpha-3-beta-2/CHRNA3-CHRNB2 (human and rat)	nAChR	GCCSDPRCAWRX
34	2c9t	SOLUBLE ACETYLCHOLINE RECEPTOR	alpha	A superfamily	neuronal alpha-3-beta-2/CHRNA3-CHRNB2 (human and rat)	nAChR	GCCSDPRCAWRC
35	2fr9	ALPHA-CONOTOXIN GI	alpha	A superfamily	nAChR	nAChR	ECCNPACGRHYXC
36	2frb	ALPHA-CONOTOXIN GIA	alpha	A superfamily	nAChR	nAChR	ECCXPACGRHYSC
37	2gcz	ALPHA-CONOTOXIN OMIA	alpha	A superfamily	α3β2	nAChR	GCCSHPACNVNNPHICGn
38	2h8s	ALPHA-CONOTOXIN VC1A	alpha	A superfamily	Peripheral over CNS (α3β2)	nAChR	GCCSDPRCNYDHPEICn
39	2i28	ALPHA-CONOTOXIN BUIA	alpha	A superfamily	numerous mammalian nAChR subtypes	nAChR	GCCSTPPCAVLYCn
40	2igu	ALPHA-CONOTOXIN IMI	alpha	A superfamily	neuronal alpha-3-beta-2/CHRNA3-CHRNB2 (human and rat)	nAChR	GCCSDPRCAWRC
41	2juq	ALPHA-CONOTOXIN RGIA	alpha	A superfamily	rat alpha-9-alpha-10/CHRNA9-CHRNA10 nAChR	nAChr	GCCSDVRCRYRCR
42	2jur	ALPHA-CONOTOXIN RGIA	alpha	A superfamily	rat alpha-9-alpha-10/CHRNA9-CHRNA10 nAChR	nAChr	GCCSEPRCRYRCR
43	2jus	ALPHA-CONOTOXIN RGIA	alpha	A superfamily	rat alpha-9-alpha-10/CHRNA9-CHRNA10 nAChR	nAChr	GCCSDPRCRWRCR
44	2jut	ALPHA-CONOTOXIN RGIA	alpha	A superfamily	rat alpha-9-alpha-10/CHRNA9-CHRNA10 nAChR	nAChr	GCCSDPRCRYRCR
45	2lz5	CONOTOXIN_TXIB	alpha	A superfamily	α6/α3β2β3	nAChR	GCCSDPPCRNKHPDLCn
46	2m3i	ALPHA-CONOTOXIN	alpha	A superfamily	α3β4	nAChR	GCCSHPVCSAMSPICn
47	2md6	ALPHA CONOTOXIN LO1A	alpha	A superfamily	neuronal nAChRs alpha-7/CHRNA7	nAChR	EGCCSNPACRTNHPEVCD
48	2mdq	ALPHA-CONOTOXIN-LIKE	alpha	A superfamily	α3β2 vs. α6/α3β2β3	nAChR	GCCSHPACNVDHPEICn
49	2mfx	ALPHA-CONOTOXIN VC1A	alpha	A superfamily	alpha-9-alpha-10/CHRNA9-CHRNA10 nAChRs	nAChR	GCSDPRNYDHPEICn
50	2mfy	ALPHA-CONOTOXIN VC1A	alpha	A superfamily	alpha-9-alpha-10/CHRNA9-CHRNA10 nAChRs	nAChR	GCSDPRNYDHPEICn
51	2mg6	ALPHA-CONOTOXIN VC1A	alpha	A superfamily	alpha-9-alpha-10/CHRNA9-CHRNA10 nAChRs	nAChR	GCSDPRCNYDHPEIn
52	2moa	ALPHA-CONOTOXIN IMI	alpha	A superfamily	neuronal alpha-3-beta-2/CHRNA3-CHRNB2 (human and rat)	nAChR	GXASDPRCAWRCn
53	2mto	ALPHA-CONOTOXIN RGIA	alpha	A superfamily	rat alpha-9-alpha-10/CHRNA9-CHRNA10 nAChR	nAChr	GCSDPRRYRCR
54	2mtt	DICARBA ANALOGUES OF ALPHA-CONOTOXIN RGIA	alpha	A superfamily	rat alpha-9-alpha-10/CHRNA9-CHRNA10 nAChR	nAChr	GCSDPRCRYRR
55	2mtu	DICARBA ANALOGUES OF ALPHA-CONOTOXIN RGIA	alpha	A superfamily	rat alpha-9-alpha-10/CHRNA9-CHRNA10 nAChR	nAChr	GCSDPRCRYRR
56	2n07	ALPHA-CONOTOXIN VC1A	alpha	A superfamily	alpha-9-alpha-10/CHRNA9-CHRNA10 nAChRs	nAChR	GHCSDPRFNYDHPEICGGAAGG
57	2nav	EXENDIN-4, ALPHA/KAPPA-CONOTOXIN PL14A CHIMERA	alpha	A superfamily	unknown	nAChR	HGEGTFTSDCSKQCEEGIGHKYPFCHCRn
58	2naw	EXENDIN-4, ALPHA/KAPPA-CONOTOXIN PL14A CHIMERA	alpha	A superfamily	unknown	nAChR	HGEGTFTSDLSKQMEEEAVRCFIECLKGIGHKYPFCHCR
59	2nay	CONOTOXIN BT1.8	alpha	A superfamily	α6/α3β2β3 and α3β2 nicotinic acetylcholine	nAChR	GCCSNPACILNNPNQCn
60	2ns3	ALPHA-CONOTOXIN BUIA	alpha	A superfamily	alpha-6/alpha-3-beta-2 (CHRNA6/CHRNA3-CHRNB2)	nAChR	GCCSTPPCAVLYCn
61	2uz6	SOLUBLE ACETYLCHOLINE RECEPTOR	alpha	A superfamily	rat alpha-3-beta-2/CHRNA3-CHRNB2	nAChR	GCCSRPPCILNNPDLC
62	4ttl	ALPHA-CONOTOXIN VC1A	alpha	A superfamily	alpha-9-alpha-10/CHRNA9-CHRNA10 nAChRs	nAChR	GCCXXXXPRCNYDHPXXICGGAAGG
63	5jme	SOLUBLE ACETYLCHOLINE RECEPTOR	alpha	A superfamily	alpha-9-alpha-10/CHRNA9-CHRNA10 nAChR	nAChR	GCCSHPACSVNHPELCn
64	5t6t	CHI-CONOTOXIN-LIKE PNMRCL-013	alpha	A superfamily	unknown	nAChR	STCCGYRMCVPCn
65	5t90	ACETYLCHOLINE-BINDING PROTEIN	alpha	A superfamily	unknown	nAChR	SGCCSNPACRVNNPCn
66	5ug3	ALPHA-CONOTOXIN GID	alpha	A superfamily	alpha-3-beta-2/CHRNA3-CHRNB2 nAChRs	nAChR	IRDECCSNPVCRVNNhHVC
67	5ug5	ALPHA-CONOTOXIN GID	alpha	A superfamily	alpha-3-beta-2/CHRNA3-CHRNB2 nAChRs	nAChR	IRDECCSNPACRYNNhHVC
68	5xgl	SOLUBLE ACETYLCHOLINE RECEPTOR	alpha	A superfamily	rat alpha-3-beta-2/CHRNA3-CHRNB2 nAChR	nAChR	GCCSHPACNVDHPEICn
69	6cgx	ALPHA-CONOTOXIN VC1A	alpha	A superfamily	alpha-9-alpha-10/CHRNA9-CHRNA10 nAChRs	nAChR	GCCSDPRCNYAHPAICGGAAGG
70	6ota	ALPHA-CONOTOXIN TXIA	alpha	A superfamily	unkown	nAChR	GCCSRPPCIANNPDLC
71	6otb	ALPHA-CONOTOXIN S2	alpha	A superfamily	presynaptic nicotinic receptors	nAChR	GCCCNPACGPNYGCGTSCS
72	6ovj	ALPHA-CONOTOXIN S2	alpha	A superfamily	presynaptic nicotinic receptors	nAChR	ICCNPACGPNYGC
73	6vy7	CONOTOXIN MIIIB	alpha	A superfamily	TK	nAChR	MCCGEGSSCPKYFRNSQICHCCn
74	7edk	CONOTOXIN BT14.16	alpha	A superfamily	TK	nAChR	GDCKPCMHPDCRFNPGRCR
75	7knn	ALPHA-CONOTOXIN VC1A	alpha	A superfamily	TK	nAChR	GCSDPRNYDHPEIC
76	7l7a	NUXVA	alpha	A superfamily	TK	nAChR	GCCPAPLTCHCVIY
77	7lqr	ALPHA-CONOTOXIN CIC	alpha	A superfamily	TK	nAChR	ASGADTCCSNPACQVQHSDLC
78	7lqs	ALPHA-CONOTOXIN CIC	alpha	A superfamily	TK	nAChR	CCSNPACQVQHSDLC
79	7n0t	ALPHA-CONOTOXIN EPI	alpha	A superfamily	alpha-3-beta-2/CHRNA3-CHRNB2 and alpha-3-beta-4/CHRNA3-CHRNB4	nAChR	GCCSDPRCNMNNPDYC
80	7n1z	ALPHA-CONOTOXIN PNIA	alpha	A superfamily	TK	nAChR	GCCSLPPCAANNPDXCn
81	7n20	ALPHA-CONOTOXIN ANIB	alpha	A superfamily	TK	nAChR	GGCCSHPACAANNQDXCn
82	7n21	ALPHA-CONOTOXIN ANIB	alpha	A superfamily	rat alpha-3beta-2/CHRNA3-CHRNB2 nAChRs	nAChR	GGCCSHPACAANNQDXC
83	7n22	ALPHA-CONOTOXIN ANIB	alpha	A superfamily	rat alpha-3beta-2/CHRNA3-CHRNB2 nAChRs	nAChR	GGCCSHPACAANNQDYCn
84	7n23	ALPHA-CONOTOXIN ANIB	alpha	A superfamily	rat alpha-3beta-2/CHRNA3-CHRNB2 nAChRs	nAChR	GGCCSHPACAANNQDYC
85	7n24	ALPHA-CONOTOXIN EPI	alpha	A superfamily	rat alpha-3beta-2/CHRNA3-CHRNB2 nAChRs	nAChR	GCCSDPRCNMNNPDXCn
86	7n25	ALPHA-CONOTOXIN EPI-OH	alpha	A superfamily	alpha-3-beta-2/CHRNA3-CHRNB2 and alpha-3-beta-4/CHRNA3-CHRNB4	nAChR	GCCSDPRCNMNNPDXC
87	7n26	ALPHA-CONOTOXIN EPI	alpha	A superfamily	alpha-3-beta-2/CHRNA3-CHRNB2 and alpha-3-beta-4/CHRNA3-CHRNB4	nAChR	GCCSDPRCNMNNPDYCn
88	bmr20002	RgIA	alpha	A superfamily	nAChR	nAChR	GCCSDPRCRYRCR
89	bmr20033	IMI	alpha	A superfamily	neuronal alpha-3-beta-2/CHRNA3-CHRNB2 (human and rat)	nAChR	GXCSDPRXAWRCn
90	bmr20107	IMI	alpha	A superfamily	neuronal alpha-3-beta-2/CHRNA3-CHRNB2 (human and rat)	nAChR	GCCSDPRCLYCn
91	bmr20114	FI	alpha	A superfamily	TK	nAChR	GCCEIPACIMNNPDYCn
92	bmr20126	VC1.2	alpha	A superfamily	TK	nAChR	GCCSNPACMVNNPQICn
93	bmr21006	IMI	alpha	A superfamily	neuronal alpha-3-beta-2/CHRNA3-CHRNB2 (human and rat)	nAChR	GCSDPRCAWRCn
94	bmr21007	IMI	alpha	A superfamily	neuronal alpha-3-beta-2/CHRNA3-CHRNB2 (human and rat)	nAChR	GCSDPRCAWRCn
95	bmr21014	LT14.1	alpha	A superfamily	TK	nAChR	MCPPLCKPSCTNCn
96	bmr21015	PU14.1	alpha	A superfamily	TK	nAChR	DCPPHPVPGMHKCVCLKTC
97	1jlo	PSI-CONOTOXIN PIIIE	psi	P superfamily	nAChR	nAChR	HhhCCLYGKCRRYhGCSSASCCQR
98	1jlp	PSI-CONOTOXIN PIIIF	psi	P superfamily	nAChR (unspecified)	nAChR	GhhCCLYGSCRhFhGCYNALCCRKn
99	4x9z	ALPHAD-CONOTOXIN GEXXA FROM THE VENOM OF CONUS GENERALIS	delta	D superfamily	rat alpha-9-alpha-10 (CHRNA9/CHRNA10)	nAChR	50
100	4x9z	ALPHAD-CONOTOXIN GEXXA FROM THE VENOM OF CONUS GENERALIS	delta	D superfamily	rat alpha-9-alpha-10 (CHRNA9/CHRNA10)	nAChR	50
101	2ih7	LAMBDA-CONOTOXIN CMRVIA	lambda	synthetic construct	unknown	nAChR	11
102	2iha	LAMBDA-CONOTOXIN CMRVIA	lambda	synthetic construct	unknown	nAChR	11

## Sheet: non-nAchR
	pdb	PeptideName	class	SuperFamily	Target	TargetClass	SEQ
1	2lr9	RHO-CONOTOXIN TIA	rho	R superfamily	alpha-1B adrenergic receptors (ADRA1B)	Adrenoreceptor	FNWRCCLIPACRRNHKKFCn
2	1cnn	OMEGA-CONOTOXIN MVIIC	omega	O superfamily	Cav2.1	CA	CKGKGAPCRKTMYDCCSGSCGRRGKC
3	1dw5	OMEGA-CONOTOXIN MVIIA	omega	O superfamily	Cav2.2	CA	CKGKGAKCSRLMYDCCTGSCRSGKC
4	1mvi	MVIIA	omega	O1 superfamily	Cav2.2	Ca	CKGKGAKCSRLMYDCCTGSCRSGKC
5	1omg	OMEGA-CONOTOXIN MVIIA	omega	O superfamily	Cav2.2	Ca	CKGKGAKCSRLMYDCCTGSCRSGKC
6	1ttl	OMEGA-CONOTOXIN GVIA	omega	O superfamily	Cav2.2	Ca	CKShGSSCShTSYNCCRSCNhYTKRCY
7	6ceg	CONOTOXIN MOVIB	omega	O superfamily	Cav2.2	Ca	CKPhGSKCShSMRDCCTTCISYTKRCRKYY
8	bmr21060	Eb1.6	omega	A superfamily	Cav2.2	Ca	GCCSNPACMLKNPNLC
9	1fyg	OMEGA CONOTOXIN SO3	omega	O1 superfamily	Cav2.2/CACNA1B	Ca	CKAAGKPCSRIAYNCCTGSCRSGKC
10	5znu	OMEGA-CONOTOXIN-LIKE BU8	omega	O superfamily	Cav2.2/CACNA1B	Ca	CKRKGSSCRRTSYDCCTGSCRNGKCn
11	1feo	OMEGA-CONOTOXIN MVIIA-GLY	omega	O superfamily	Cav2.2/CACNA1B calcium channels	Ca	CKGKGAKCSRLMYDCCTGSCRSGKCG
12	1av3	KAPPA-CONOTOXIN PVIIA	kappa	K superfamily	drosophila Shaker channel	K	CRIhNQKCFQHLDDCCSRKCNRFNKCV
13	3zkt	TAU-CNVA	tau	T superfamily	G-coupled somatostatin sst3 receptor (SSTR3)	somatostatin	ECCHRQLLCCLRFVn
14	2msq	CONOTOXIN CBRU9A	psi	P superfamily	High-voltage-activated Ca	Ca	SCGGSCFGGCWhGCSCYARTCFRDGLP
15	1kcp	KAPPA-CONOTOXIN PVIIA	kappa	O1 superfamily	Kv1.1 Kv1.3 Kv1.6 kV2.1	K	CRIhNQKCFQHLDDCCSRKCNRFNKCV
16	1mvj	SVIB	omega	O superfamily	N subtype (VSCC)	VSCC	CKLKGQSCRKTSYDCCSGSCGRSGKCn
17	1dw4	OMEGA-CONOTOXIN MVIIA	omega	O superfamily	N subtype (VSCC): Cav2.2/CACNA1B calcium channels	Ca	CKGKGAKCSRLMYDCCTGSCRSGKCn
18	1tcg	MU-CONOTOXIN GIIIA	mu	M superfamily	NaV channel	Na	RDCCThhKKCKDRQCKhQRCCAn
19	1yz2	DELTA-CONOTOXIN AM 2766	delta	D superfamily	Nav1.2	Na	CKQAGESCDIFSQNCCVGTCAFICIEn
20	2yen	MU-CONOTOXIN CNIIIC	mu	M superfamily	NaV1.2/1.4	Na	pGCCNGPKGCSSKWCRDHARCCn
21	6j8e	SODIUM CHANNEL SUBUNIT BETA-2	mu	M superfamily	Nav1.2/SCN2A	Na	CCNCSSKWCXXDHSRCC
22	1g1z	CONOTOXIN EVIA	delta	O1 superfamily	Nav1.2a Nav1.3 Nav1.6	0	DDCIKhYGFCSLPILKNGLCCSGACVGVCADL
23	2lxg	MU-CONOTOXIN KIIIA	mu	M superfamily	Nav1.4	Na	CCNCSSKWCRDHSRCCn
24	6mjd	ARG-ASP-CYS-CYS-THR-HYP-HYP-LYS-LYS-CYS-LYS-ASP-ARG-ARG-	mu	M superfamily	NaV1.4	Na	RDCCThhKKCKDRRCKhLKCCAn
25	6x8r	SXIIIC PEPTIDE	mu	M superfamily	NaV1.4	Na	RGCCNGRGGCSSRWCRDHARCCn
26	7sav	MU-CONOTOXIN KIIIA	mu	M superfamily	Nav1.4	Na	CCNCSSKWCRDHSRCC
27	7saw	MU-CONOTOXIN KIIIA	mu	M superfamily	Nav1.4	Na	CCNCSSKWCRDHSRCC
28	bmr20049	KIIIA	mu	M superfamily	Nav1.4	Na	ACNCSSKWARDHSRCCn
29	1rmk	MU-O-CONOTOXIN MRVIB	mu	M superfamily	Nav1.4/SCN4A	Na	ACSKKWEYCIVPILGFVYCCPGLICGPFVCV
30	2n7f	MUO-CONOTOXIN MFVIA	mu	M superfamily	Nav1.4/SCN4A	Na	RDCQEKWEYCIVPILGFVYCCPGLICGPFVCV
31	2jtu	I-SUPERFAMILY CONOTOXIN R11A	iota	I superfamily	NaV1.6	Na	GhSFCKADEKhCEYHADCCNCCLSGICAhSTNWILPGC
32	2p4l	I-SUPERFAMILY CONOTOXIN R11A	iota	I1 superfamily	NaV1.6. This toxin acts on Nav1.6/SCN8A > Nav1.2/SCN2A > Nav1.7/SCN9A sodium channels.	Na	GhSFCKADEKhCEYHADCCNCCLSGICAhSTNWILPGCSTSSFFKI
33	bmr20128	QC16A	unknown	unknown	NaV1.7	Na	DCQPCGHNVCC
34	1q2j	MU-CONOTOXIN SMIIIA	mu	M superfamily	NaV1.8 and NaV1.9	Na	pRCCNGRRGCSSRWCRDHSRCC
35	2j15	MAI126P	chi	T superfamily	neuronal noradrenaline transporter (NET/SLC6A2)	Norepinephrine	NGVCCGYKLCHhCAG
36	2ler	CONOTOXIN PC16A	omega	O superfamily	No target.	None.	SCSCKRNFLCC
37	1ieo	PROTEIN MRIB-NH2	chi	O superfamily	noradrenaline transporter	Noradrenaline	VGVCCGYKLCHhCn
38	2ew4	MRIA	chi	T superfamily	norepinephrine transporter	Norepinephrine	NGVCCGYKLCHhCn
39	1tr6	OMEGA-CONOTOXIN GVIA	omega	O superfamily	N-type (Cav2.2) Calcium Channel	Ca	CKShGSSCSKTSYNCCRSCNhYTKRCYn
40	1tt3	OMEGA-CONOTOXIN MVIIA	omega	O superfamily	N-type Ca2+ channel	Ca	CKGKGAKCSKLMYDCCTGSCRSGKCn
41	1ttk	OMEGA-CONOTOXIN MVIIA	omega	O superfamily	N-type Ca2+ channel	Ca	CKGKGAKCSRLMYDCCTGSCRSGKCn
42	1omc	OMEGA-CONOTOXIN GVIA	omega	O superfamily	N-type Ca2+ channels (Cav2.2/CACNA1B)	Ca	CKShGSSCShTSYNCCRSCNhYTKRCYn
43	2cco	OMEGA-CONOTOXIN GVIA	omega	O superfamily	N-type calcium channel	Ca	CKShGSSCShTSYNCCRSCNhYTKRCYn
44	1v4q	OMEGA-CONOTOXIN MVIIC	omega	O superfamily	P/Q and N-type	Ca	CKGKGAPCRKTMYDCCKGRCGRRGRCn
45	1omn	OMEGA-CONOTOXIN M VII C (M SEVEN C)	omega	O superfamily	P/Q-types Ca2+ channel (Cav2.1/CACNA1A)	Ca	CKGKGAPCRKTMYDCCSGSCGRRGKCn
46	bmr20025	SIIIA	mu	M superfamily	rNav1.1 rNav1.2 rNav1.3 rNav1.4 mNav1.6	Na	pNCCNGGCSSKWCRDHARCCn
47	1g1p	CONOTOXIN EVIA	delta	D superfamily	rNav1.2a, rNav1.3, and rNav1.6	Na	DDCIKhYGFCSLPILKNGLCCSGACVGVCADLn
48	1tch	MU-CONOTOXIN GIIIA	mu	M superfamily	rNav1.4	Na	RDCCThhKKCKDAQCKhQRCCAn
49	1tcj	MU-CONOTOXIN GIIIA	mu	M superfamily	rNav1.4	Na	RDCCThhKKCKDRQCKhQRCCA
50	1tck	MU-CONOTOXIN GIIIA	mu	M superfamily	rNav1.4	Na	RDCCThhKKCKDAQCKhQRCCA
51	2n8e	KAPPA-CONOTOXIN PVIIA	kappa	O1 superfamily	Shaker	K	CRIhNQKCFQHLDDCCSRKCNRFNKCVLPETGGG
52	1r9i	MU-CONOTOXIN PIIIA	mu	M superfamily	tetrodotoxin (TTX)-sensitive VSSC	Tetrodoxin	pRLCCGFhKSCRSRQCKhHRCX
53	bmr20023	SIIIA	mu	M superfamily	TK	TK	pNCCNGGCSSKWCRDHARCCn
54	bmr20024	TIIIA-LIKE	mu	M superfamily	TK	TK	RHGCCKGhKGCSSRECRhQHCCn
55	6ppc	CONOPEPTIDE PHI-MIXXVIIA	phi	unknown	TK	TK	EDCGSDCMPCGGECCCEPNSCIDGTCHHESSPN
56	1ieo	PROTEIN MRIB-NH2	chi	O superfamily	noradrenaline transporter	Noradrenaline	VGVCCGYKLCHhCn
57	2ew4	MRIA	chi	T superfamily	norepinephrine transporter	Norepinephrine	NGVCCGYKLCHhCn
58	2j15	MAI126P	chi	T superfamily	neuronal noradrenaline transporter (NET/SLC6A2)	Norepinephrine	NGVCCGYKLCHhCAG
59	1fu3	DELTA-CONOTOXIN TXVIA	delta	D superfamily	unknown	Na	WCKQSGEMCNLLDQNCCDGYCIVLVCT
60	1g1p	CONOTOXIN EVIA	delta	D superfamily	rNav1.2a, rNav1.3, and rNav1.6	Na	DDCIKhYGFCSLPILKNGLCCSGACVGVCADLn
61	1g1z	CONOTOXIN EVIA	delta	O1 superfamily	Nav1.2a Nav1.3 Nav1.6	0	DDCIKhYGFCSLPILKNGLCCSGACVGVCADL
62	1sbu	DELTA-CONOTOXIN EVIA	delta	D superfamily	unknown	Na	GFASLXILKNG
63	1yz2	DELTA-CONOTOXIN AM 2766	delta	D superfamily	Nav1.2	Na	CKQAGESCDIFSQNCCVGTCAFICIEn
64	1wct	OMEGAC-TXIX	epsilon	E superfamily	unknown	Ca	cCCcDGXCCTAAh
65	2jtu	I-SUPERFAMILY CONOTOXIN R11A	iota	I superfamily	NaV1.6	Na	GhSFCKADEKhCEYHADCCNCCLSGICAhSTNWILPGC
66	2p4l	I-SUPERFAMILY CONOTOXIN R11A	iota	I1 superfamily	NaV1.6. This toxin acts on Nav1.6/SCN8A > Nav1.2/SCN2A > Nav1.7/SCN9A sodium channels.	Na	GhSFCKADEKhCEYHADCCNCCLSGICAhSTNWILPGCSTSSFFKI
67	6cei	GXIA	iota	I3 superfamily	voltage sensor of voltage gated potassium and sodium channels.	Na	CAVTHEKCSDDYDCCGSLCCVGICAKTIAPCK
68	1av3	KAPPA-CONOTOXIN PVIIA	kappa	K superfamily	drosophila Shaker channel	K	CRIhNQKCFQHLDDCCSRKCNRFNKCV
69	1kcp	KAPPA-CONOTOXIN PVIIA	kappa	O1 superfamily	Kv1.1 Kv1.3 Kv1.6 kV2.1	K	CRIhNQKCFQHLDDCCSRKCNRFNKCV
70	2lmz	CONOTOXIN IM17A	kappa	K superfamily	unknown	unknown	IPYCGQTGAECYSWCIKQDLSKDWCCDFVKDIRMNPPADKCP
71	2n8e	KAPPA-CONOTOXIN PVIIA	kappa	O1 superfamily	Shaker	K	CRIhNQKCFQHLDDCCSRKCNRFNKCVLPETGGG
72	6ppc	CONOPEPTIDE PHI-MIXXVIIA	phi	unknown	TK	TK	EDCGSDCMPCGGECCCEPNSCIDGTCHHESSPN
73	1ixt	SPASMODIC PROTEIN TX9A-LIKE PROTEIN	psi	P superfamily	unknown	unknown	SCNNSCQSHSDCASHCICTFRGCGAVN
74	2mso	CONOTOXIN GM9.1	psi	P superfamily	unknown	unknown	SCNNSCQSHSDCASHCICTFRGCGAVNGLP
75	2msq	CONOTOXIN CBRU9A	psi	P superfamily	High-voltage-activated	Ca	SCGGSCFGGCWhGCSCYARTCFRDGLP
76	1ien	PROTEIN TIA	rho	R superfamily	α1-adrenoceptor	Adrenoreceptor	FNWRCCLIPACRRNHKKFCn
77	2lr9	RHO-CONOTOXIN TIA	rho	R superfamily	alpha-1B adrenergic receptors (ADRA1B)	Adrenoreceptor	FNWRCCLIPACRRNHKKFCn
78	6efe	KAPPA-CONOTOXIN VIL14A	rho	R superfamily	unknown	unknown	GGLGRCIYNCMNSGGGLSFIQCKTMCY
79	2m62	CHI-CONOTOXIN-LIKE AR1248	tau	T superfamily	unknown	unknown	GVCCGVSFCYhC
80	3zkt	TAU-CNVA	tau	T superfamily	G-coupled somatostatin sst3 receptor (SSTR3)	somatostatin	ECCHRQLLCCLRFVn
81	6q5z	CONOTOXIN VC7.2	unknown	H superfamily	unknown	unknown	GAMGNVNCGGVPCKFGCCREDRCREIDCD
82	bmr20128	QC16A	unknown	unknown	NaV1.7	Na	DCQPCGHNVCC
